# Supplementary material for: Evolution of myeloid-mediated immunotherapy resistance in prostate cancer
Source: Nature. 2024 Dec 4;637(8048):1207–17. doi: 10.1038/s41586-024-08290-3 (PMC11779626; doi:10.1038/s41586-024-08290-3)
Supplement: Supplementary file 2 — Source Data Figs. 2–5 [file 41586_2024_8290_MOESM2_ESM.xlsx]

## Sheet: Figure 2
2-b		PBS			degarelix
		tumor burden (mm3)
	days post-treatment	mouse 1	mouse 2	moue 3	mouse 1	mouse 2	moue 3
	0	66.5364	199.185	124.729	182.082	123.863	197.247
	1	67.5529	230.201	145.032
	2				192.098	121.278	166.258
	5	183.493	379.726	276.173
	6	238.794	555.933	395.788	148.639	109.914	142.086
	8				131.818	97.9013	137.938
	11				117.581	107.506	139.726
	13				102.99	94.7629	165.549
	15				120.023	121.52	172.617
	17				181.708	175.843	206.694
	19				213.304	214.772	270.898
	20				342.647	281.34	291.373
	21				323.193	375.641	406.149
2-h		CD163hi-TAM		CX3CR1hi-TAM		Spp1hi-TAM
		# of cells (x e3/mm3)
		isotype	α-CSF1R	isotype	α-CSF1R	isotype	α-CSF1R
	mouse 1	3.36627	1.03692	10.4915	5.18461	8.8645	5.23918
	mouse 2	1.57687	0.246393	13.2361	0.607543	3.77493	2.56518
	mouse 3	2.08597	0.333906	11.0393	1.12097	6.42199	1.50258
	mouse 4	2.25101		14.0375		4.00179
2-i		CD163hi-TAM		CX3CR1hi-TAM		Spp1hi-TAM
		% of myeloid cells
		isotype	α-CSF1R	isotype	α-CSF1R	isotype	α-CSF1R
	mouse 1	4.28	2.06	13.4	10.2	11.3	10.3
	mouse 2	4.65	0.49	38.9	1.25	11.1	5.14
	mouse 3	4.4	2.42	23.2	8.3	13.5	11.1
	mouse 4	4.84		30.3		8.63

## Sheet: Figure 3
3-d		CD8+ T cell
		without α-CD3/28 stimulation	with α-CD3/28 stimulation
		without Spp1hi-TAM			with Spp1hi-TAM
		E:T = 0:1	E:T = 0:1		E:T = 1:1		E:T = 1:5		E:T = 1:10
	Experiment 1	0.009843	1		0.121457		0.667323		0.761811
	Experiment 2	0.031417	1		0.59893		0.679144		0.59492
	Experiment 3	0.016276	1.03172	0.968276	0.522759	0.402759	0.765517	0.983448	1.04552	0.922759
	Experiment 4	0.019816	0.995392	1.00461	0.663594	0.668203	0.877112	0.912442	0.938556	0.93702
3-e		CD8+ T cells with α-CD3/28 stimulation
		without Spp1hi-TAMs		with Spp1hi-TAMs
				E:T = 1:1
	Experiment 1	1		0.247449
	Experiment 2	0.912338	1.08766	0.730519	0.720779
	Experiment 3	1		0.868966
	Experiment 4	0.880546	1.11945	0.784983	0.679863
3-g		PBS + isotype						PBS + ICIs							Spp1hi-TAMs + ICIs
		tumor burden (mm3)
	days after ICI treatment	mouse 1	mouse 2	moue 3	mouse 4	mouse 5	moue 6	mouse 1	mouse 2	moue 3	mouse 4	mouse 5	moue 6	moue 7	mouse 1	mouse 2	moue 3	mouse 4	mouse 5	moue 6	moue 7
	0	244.973	184.263	139.953	278.326	167.243	129.11	137.002	253.836	119.171	189.718	184.016	156.87	295.537	189.58	204.033	308.61	202.318	136.538	130.806	303.255
	1
	2
	3	555.299	453.019	388.022	591.541	222.845	351.177	242.14	372.291	123.953	260.156	167.895	142.741	670.754	840.96	253.651	869.82	345.127	292.261	196.006	425.718
	4
	5	834.853	672.983	499.197	895.364	310.916	463.744	305.663	381.559	143.853	233.974	163.56	237.648	778.021	858.875	491.299	1121.38	421.463	352.423	354.465	489.413
	6
	7	1429.97	741.654	643.777	1066.78	331.507	377.658	466.35	480.563	168.3	338.544	188.856	245.634	890.954	1094.95	703.005	1203.84	685.58	494.017	415.336	1006.45
	8
	9
	10	1429.97	1298.02	1353.38	1066.78	553.568	489.112	580.717	886.463	248.409	408.649	148.175	350.032	890.954	1094.95	782.414	1203.84	749.397	541.956	401.316	1006.45
	11
	12	1429.97	1298.02	1353.38	1066.78	848.36	740.769	605.828	911.822	277.218	402.294	118.365	447.883	890.954	1094.95	1061.53	1203.84	772.345	711.978	817.786	1006.45
3-h		survival proportion
	days after ICI treatment	PBS + isotype	PBS + ICIs	Spp1hi-TAMs + ICIs
	0	100	100	100
	1
	3		85.714	71.429
	5	66.667
	6			57.143
	9			42.857
	10	33.333	71.429
	11	16.667
	12			14.286
	13	0
	14			0
	15		57.143
	19		42.857
	25		28.571
	27		14.286
	57		0
3-i	% of CD8+ T cells
		PBS + isotype	PBS + ICIs	Spp1hi-TAMs + ICIs
	mouse 1	13.6	1.97	5.86
	mouse 2	21.5	0.42	4.35
	mouse 3	7.26	0.58	9.92
	mouse 4	9.46	1.46	27
	mouse 5	4.2	2.83	4.44
	mouse 6	4.24

## Sheet: Figure 4
4-e		extracellular adenosine accumulation (μM)
		media only	with MDSC	with Spp1hi-TAM
	Experiment 1	0	0.192742	2.30329
	Experiment 2	0	0.780488	1.61301
	Experiment 3	0	1.80924	1.21927
4-h		% Suppression
		DMSO	ciforadenant
	Experiment 1	72.3227	36.7177
	Experiment 2	26.4523	18.0498
	Experiment 3	61.6065	45.3942
	Experiment 4	39.4687	21.5054
	Experiment 5	55.9796	50.9754
4-j		% Suppression
		DMSO	α-CD73
	Experiment 1	14.2623	9.56284
	Experiment 2	30.3951	13.6778
	Experiment 3	42.3729	31.9823
	Experiment 4	21.7803	13.2576
	Experiment 5	56.4885	22.6463

## Sheet: Figure 5
5-b		DMSO					ciforadenant
		tumor burden (mm3)
	days after treatment	mouse 1	mouse 2	moue 3	mouse 4	mouse 5	mouse 1	mouse 2	moue 3	mouse 4	mouse 5	moue 6
	0	165.262	265.639	173.201	209.398	179.049	140.711	188.628	180.098	144.658	217.924	179.846
	1
	2
	3	334.466	258.672	305.93	398.407	345.721	184.512	202.769	292.83	146.742	174.098	292.563
	4
	5	447.631	355.898	400.105	509.589	516.449	317.396	364.09	247.585	105.568	243.657	442.775
	6
	7	643.149	371.088	446.745	870.424	684.843	297.881	360.281	233.761	112.2	302.517	433.789
	8
	9	764.691	643.384	492.128	782.183	1079.85	378.929	545.314	488.732	189.439	398.847	616.614
5-c		CD163hi-TAM		CX3CR1hi-TAM		Spp1hi-TAM
		% of macrophages
		DMSO	ciforadenant	DMSO	ciforadenant	DMSO	ciforadenant
	mouse 1	5.18	6.54	56.1	61.7	26.5	23.5
	mouse 2	20.7	5.91	41.6	64.7	33.8	25.8
	mouse 3	5.42	13.2	55.9	63	33.6	18
	mouse 4	14.5	5.93	55.4	65.8	26.4	20.1
	mouse 5	3.81	18	62.8	55.7	31.1	19.8
	mouse 6		13.9		71.9		11.8
5-d		Spp1hi-TAM
		# of cells (x e3/mm3)
		DMSO	ciforadenant
	mouse 1	1.53385	0.577048
	mouse 2	1.5639	1.47207
	mouse 3	1.57276	1.42174
	mouse 4	1.55795	0.547067
	mouse 5	2.11509	0.466641
	mouse 6		1.48107
5-i		DMSO + isotype							DMSO + α-PD1						ciforadenant + isotype							ciforadenant + α-PD1
		tumor burden (mm3)
	days after treatment	mouse 1	mouse 2	moue 3	mouse 4	mouse 5	moue 6	mouse 7	mouse 1	mouse 2	moue 3	mouse 4	mouse 5	moue 6	mouse 1	mouse 2	moue 3	mouse 4	mouse 5	moue 6	moue 7	mouse 1	mouse 2	moue 3	mouse 4	mouse 5	moue 6
	0	164.69	144.248	188.693	156.13	182.299	237.905	179.049	217.328	193.955	179.264	237.678	211.686	123.13	145.269	164.005	160.196	155.568	220.193	196.738	179.846	151.814	127.992	151.814	158.432	199.609	182.105
	1
	2
	3	522.313	303.156	387.086	243.056	229.645	874.935	345.721	473.454	234.416	348.51	449.121	288.765	179.441	180.69	290.1	154.556	126.585	410.525	588.352	292.563	151.223	156.426	94.1876	113.351	182.782	120.622
	4
	5
	6	611.508	407.297	671.185	699.447	407.791	1662.07	684.843	643.177	437.786	555.033	1370.79	774.722	635.669	292.882	441.942	319.962	209.284	516.167	829.487	433.789	160.293	235.56	85.7234	288.021	264.991	171.262
	7
	8
	9	1093.07	1407.6	1151.19	1085.33	836.963	1662.07	1079.85	893.812	798.341	724.79	1370.79	1217.49	915.956	343.345	571.459	923.296	327.954	752.056	1453.85	962.946	188.645	467.404	106.359	573.773	407.778	184.528
5-j		# of cells (x 10/mm3)
		DMSO + isotype	DMSO + α-PD1	ciforadenant + isotype	ciforadenant + α-PD1
	Experiment 1	2.05442	2.91178	0.571618	23.4229
	Experiment 2	0.189522	0.74987	2.96417	5.57403
	Experiment 3	0.394312		2.30203	28.0848
